# Supplementary material for: Structure of the Newcastle Disease Virus L protein in complex with tetrameric phosphoprotein
Source: Nat Commun. 2023 Mar 10;14:1324. doi: 10.1038/s41467-023-37012-y (PMC10006412; doi:10.1038/s41467-023-37012-y)
Supplement: Supplementary file 4 — Source Data [file 41467_2023_37012_MOESM4_ESM.zip › Figure 1a-source data.xls]

## Sheet: Curves
10		10
Manual run 10:10_UV1_280nm		Manual run 10:10_UV2_254nm
ml	mAU	ml	mAU
0	0.49	0	0
0.02	-0.38	0.0249844	-0.2
0.05	-0.4	0.0499688	-0.22
0.07	-0.62	0.0749532	-0.31
0.1	-0.3	0.0999375	-0.23
0.12	-0.26	0.124922	-0.22
0.15	-0.24	0.149906	-0.2
0.17	-0.34	0.174891	-0.22
0.2	-0.23	0.199875	-0.15
0.22	-0.34	0.224859	-0.13
0.25	-0.34	0.249844	-0.14
0.27	-0.52	0.274828	-0.14
0.3	-0.96	0.299813	-0.15
0.32	-0.33	0.324797	-0.12
0.35	-0.75	0.349781	-0.14
0.37	-0.16	0.374766	-0.13
0.4	-0.7	0.39975	-0.15
0.42	-0.58	0.424735	-0.23
0.45	-0.54	0.449719	-0.21
0.47	-0.06	0.474703	-0.15
0.5	-0.43	0.499688	-0.17
0.52	-0.48	0.524672	-0.14
0.55	-0.25	0.549656	-0.19
0.57	-0.98	0.574641	-0.23
0.6	-0.72	0.599625	-0.12
0.62	-0.28	0.62461	-0.22
0.65	-0.13	0.649594	-0.14
0.67	-0.33	0.674578	-0.12
0.7	-0.75	0.699563	-1.47
0.72	-0.01	0.724547	-1.08
0.75	-0.04	0.749532	-0.55
0.77	-0.95	0.774516	-0.44
0.8	-0.07	0.7995	-0.82
0.82	-0.79	0.824485	-0.66
0.85	-0.77	0.849469	-2.19
0.87	-0.32	0.874453	-3.13
0.9	-0.84	0.899438	-3.7
0.92	-0.49	0.924422	-4.85
0.95	-0.64	0.949407	-5.27
0.97	-0.72	0.974391	-5.91
1	-0.85	0.999375	-6
1.02	-0.5	1.02436	-6.22
1.05	-0.58	1.04934	-6.53
1.07	-0.78	1.07433	-7.19
1.1	-0.73	1.09931	-7.19
1.12	-0.03	1.1243	-7.93
1.15	-0.77	1.14928	-7.95
1.17	-0.34	1.17427	-7.99
1.2	-0.25	1.19925	-7.75
1.22	-0.71	1.22423	-7.63
1.25	-0.21	1.24922	-7.54
1.27	-0.3	1.2742	-7.6
1.3	-0.22	1.29919	-7.49
1.32	-0.42	1.32417	-8.14
1.35	-0.26	1.34916	-9.02
1.37	-0.5	1.37414	-0.03
1.4	-0.72	1.39913	-1.28
1.42	-0.9	1.42411	-1.98
1.45	-0.38	1.44909	-0.74
1.47	-0.17	1.47408	-0.99
1.5	-0.38	1.49906	-0.67
1.52	0.93	1.52405	0.95
1.55	0.64	1.54903	0.98
1.57	0.96	1.57402	0.98
1.6	0.74	1.599	0.94
1.62	0.52	1.62399	0.8
1.65	0.33	1.64897	0.86
1.67	0.39	1.67395	0.87
1.7	0.29	1.69894	0.95
1.72	0.32	1.72392	0.91
1.75	0.5	1.74891	1.07
1.77	0.79	1.77389	1.45
1.8	1.18	1.79888	1.41
1.82	1.2	1.82386	1.57
1.85	1.22	1.84884	1.59
1.87	1.19	1.87383	1.57
1.9	1.21	1.89881	1.51
1.92	1.2	1.9238	1.6
1.95	1.24	1.94878	1.69
1.97	1.23	1.97377	1.79
2	1.21	1.99875	1.88
2.02	1.26	2.02374	1.6
2.05	1.25	2.04872	1.91
2.07	1.25	2.0737	2
2.1	1.21	2.09869	2.01
2.12	1.25	2.12367	2.03
2.15	1.23	2.14866	2.03
2.17	1.19	2.17364	2.05
2.2	1.21	2.19863	2.04
2.22	1.2	2.22361	2.05
2.25	1.28	2.24859	2.07
2.27	1.26	2.27358	2.06
2.3	1.23	2.29856	2.05
2.32	1.22	2.32355	2.06
2.35	1.24	2.34853	2.09
2.37	1.26	2.37352	2.1
2.4	1.21	2.3985	2.11
2.42	1.27	2.42349	2.09
2.45	1.24	2.44847	2.14
2.47	1.28	2.47345	2.13
2.5	1.31	2.49844	2.17
2.52	1.35	2.52342	2.19
2.55	1.33	2.54841	2.2
2.57	1.32	2.57339	2.14
2.6	1.37	2.59838	2.15
2.62	1.33	2.62336	2.13
2.65	1.36	2.64834	2.16
2.67	1.39	2.67333	2.17
2.7	1.38	2.69831	2.16
2.72	1.31	2.7233	2.18
2.75	1.37	2.74828	2.17
2.77	1.35	2.77327	2.18
2.8	1.32	2.79825	2.2
2.82	1.38	2.82324	2.29
2.85	1.38	2.84822	2.24
2.87	1.32	2.8732	2.18
2.9	1.31	2.89819	2.22
2.92	1.35	2.92317	2.17
2.95	1.37	2.94816	2.25
2.97	1.4	2.97314	2.23
3	1.34	2.99813	2.2
3.02	1.39	3.02311	2.18
3.05	1.33	3.04809	2.26
3.07	1.36	3.07308	2.12
3.1	1.37	3.09806	2.16
3.12	1.3	3.12305	2.23
3.15	1.37	3.14803	2.17
3.17	1.33	3.17302	2.22
3.2	1.3	3.198	2.16
3.22	1.32	3.22299	2.18
3.25	1.38	3.24797	2.23
3.27	1.38	3.27295	2.19
3.3	1.33	3.29794	2.12
3.32	1.33	3.32292	2.23
3.35	1.37	3.34791	2.2
3.37	1.3	3.37289	2.21
3.4	1.35	3.39788	2.19
3.42	1.42	3.42286	2.23
3.45	1.37	3.44785	2.09
3.47	1.39	3.47283	2.3
3.5	1.4	3.49781	2.25
3.52	1.38	3.5228	2.11
3.55	1.32	3.54778	2.23
3.57	1.39	3.57277	2.19
3.6	1.36	3.59775	2.3
3.62	1.37	3.62274	2.12
3.65	1.34	3.64772	2.2
3.67	1.31	3.6727	2.17
3.7	1.39	3.69769	2.19
3.72	1.32	3.72267	2.3
3.75	1.32	3.74766	2.24
3.77	1.39	3.77264	2.45
3.8	1.37	3.79763	2.32
3.82	1.3	3.82261	2.22
3.85	1.39	3.8476	2.33
3.87	1.34	3.87258	2.3
3.9	1.37	3.89756	2.34
3.92	1.34	3.92255	2.42
3.95	1.36	3.94753	2.31
3.97	1.35	3.97252	2.44
4	1.43	3.9975	2.26
4.02	1.44	4.02249	2.24
4.05	1.47	4.04747	2.21
4.07	1.39	4.07245	2.25
4.1	1.38	4.09744	2.22
4.12	1.41	4.12242	2.27
4.15	1.43	4.14741	2.34
4.17	1.36	4.17239	2.32
4.2	1.45	4.19738	2.37
4.22	1.34	4.22236	2.31
4.25	1.4	4.24735	2.36
4.27	1.37	4.27233	2.38
4.3	1.38	4.29731	2.32
4.32	1.41	4.3223	2.34
4.35	1.45	4.34728	2.34
4.37	1.41	4.37227	2.37
4.4	1.31	4.39725	2.36
4.42	1.38	4.42224	2.38
4.45	1.38	4.44722	2.38
4.47	1.39	4.4722	2.36
4.5	1.29	4.49719	2.38
4.52	1.35	4.52217	2.39
4.55	1.41	4.54716	2.37
4.57	1.35	4.57214	2.38
4.6	1.37	4.59713	2.37
4.62	1.41	4.62211	2.37
4.65	1.39	4.6471	2.38
4.67	1.4	4.67208	2.4
4.7	1.37	4.69706	2.38
4.72	1.4	4.72205	2.39
4.75	1.44	4.74703	2.4
4.77	1.34	4.77202	2.38
4.8	1.44	4.797	2.4
4.82	1.38	4.82199	2.41
4.85	1.36	4.84697	2.41
4.87	1.31	4.87196	2.42
4.9	1.37	4.89694	2.4
4.92	1.43	4.92192	2.43
4.95	1.38	4.94691	2.42
4.97	1.4	4.97189	2.44
5	1.44	4.99688	2.43
5.02	0.98	5.02186	2.44
5.05	1.03	5.04685	2.45
5.07	1.09	5.07183	2.46
5.1	0.96	5.09681	2.47
5.12	0.81	5.1218	2.48
5.15	0.69	5.14678	2.48
5.17	0.65	5.17177	2.45
5.2	0.42	5.19675	2.47
5.22	0.16	5.22174	2.48
5.25	0.26	5.24672	2.47
5.27	1.29	5.27171	2.48
5.3	1.24	5.29669	2.49
5.32	1.18	5.32167	2.5
5.35	1.29	5.34666	2.47
5.37	1.24	5.37164	2.49
5.4	1.29	5.39663	2.5
5.42	1.31	5.42161	2.5
5.45	1.34	5.4466	2.51
5.47	1.36	5.47158	2.49
5.5	1.42	5.49656	2.48
5.52	1.45	5.52155	2.5
5.55	1.46	5.54653	2.46
5.57	1.48	5.57152	2.45
5.6	1.5	5.5965	2.45
5.62	1.53	5.62149	2.46
5.65	1.54	5.64647	2.45
5.67	1.55	5.67146	2.47
5.7	1.54	5.69644	2.48
5.72	1.56	5.72142	2.46
5.75	1.55	5.74641	2.48
5.77	1.55	5.77139	2.45
5.8	1.56	5.79638	2.47
5.82	1.57	5.82136	2.49
5.85	1.58	5.84635	2.46
5.87	1.57	5.87133	2.45
5.9	1.57	5.89631	2.47
5.92	1.6	5.9213	2.45
5.95	1.73	5.94628	2.44
5.97	1.76	5.97127	2.42
6	1.8	5.99625	2.4
6.02	1.84	6.02124	2.39
6.05	1.89	6.04622	2.37
6.07	1.93	6.07121	2.38
6.1	1.96	6.09619	2.39
6.12	2.01	6.12117	2.36
6.15	2.03	6.14616	2.36
6.17	2.05	6.17114	2.37
6.2	2.1	6.19613	2.38
6.22	2.13	6.22111	2.35
6.25	2.16	6.2461	2.34
6.27	2.18	6.27108	2.33
6.3	2.32	6.29606	2.3
6.32	2.36	6.32105	2.12
6.35	2.4	6.34603	2.1
6.37	2.43	6.37102	2.07
6.4	2.47	6.396	2.04
6.42	2.5	6.42099	2.03
6.45	2.53	6.44597	2
6.47	2.56	6.47096	1.94
6.5	2.6	6.49594	1.9
6.52	2.64	6.52092	1.88
6.55	2.66	6.54591	1.85
6.57	2.71	6.57089	1.8
6.6	2.76	6.59588	1.76
6.62	2.8	6.62086	1.72
6.65	2.84	6.64585	1.68
6.67	2.87	6.67083	1.65
6.7	2.92	6.69582	1.58
6.72	2.95	6.7208	1.54
6.75	2.98	6.74578	1.51
6.77	3.01	6.77077	1.47
6.8	3.05	6.79575	1.44
6.82	3.07	6.82074	1.45
6.85	3.1	6.84572	1.43
6.87	3.14	6.87071	1.43
6.9	3.18	6.89569	1.41
6.92	3.22	6.92067	1.38
6.95	3.26	6.94566	1.37
6.97	3.3	6.97064	1.36
7	3.35	6.99563	1.37
7.02	3.4	7.02061	1.35
7.05	3.45	7.0456	1.34
7.07	3.8	7.07058	1.33
7.1	3.9	7.09557	1.35
7.12	4	7.12055	1.34
7.15	4.2	7.14553	1.35
7.17	4.2	7.17052	1.32
7.2	4.2	7.1955	1.33
7.22	4.17	7.22049	1.34
7.25	3.9	7.24547	1.33
7.27	3.92	7.27046	1.32
7.3	3.95	7.29544	1.33
7.32	3.98	7.32042	1.34
7.35	4.15	7.34541	1.31
7.37	4.2	7.37039	1.34
7.4	4.21	7.39538	1.35
7.42	4.22	7.42036	1.36
7.45	4.24	7.44535	1.42
7.47	4.26	7.47033	1.45
7.5	4.28	7.49532	1.52
7.52	4.3	7.5203	1.56
7.55	4.32	7.54528	1.62
7.57	4.33	7.57027	1.68
7.6	4.34	7.59525	1.69
7.62	4.36	7.62024	1.71
7.65	4.36	7.64522	1.73
7.67	4.37	7.67021	1.72
7.7	4.36	7.69519	1.75
7.72	4.37	7.72017	1.76
7.75	4.37	7.74516	1.79
7.77	4.38	7.77014	1.81
7.8	4.4	7.79513	1.83
7.82	4.48	7.82011	1.86
7.85	4.52	7.8451	1.89
7.87	4.56	7.87008	1.92
7.9	4.58	7.89507	1.94
7.92	4.63	7.92005	1.98
7.95	4.67	7.94503	2.15
7.97	4.7	7.97002	2.35
8	4.83	7.995	2.42
8.02	5.35	8.01999	2.51
8.04	5.39	8.04497	2.64
8.07	5.43	8.06996	2.72
8.09	5.51	8.09494	2.74
8.12	5.59	8.11993	2.77
8.14	5.68	8.14491	2.82
8.17	5.74	8.16989	3.46
8.19	5.82	8.19488	3.76
8.22	5.96	8.21986	3.87
8.24	6.15	8.24485	4
8.27	6.26	8.26983	4.1
8.29	6.38	8.29482	5.64
8.32	6.45	8.3198	5.9
8.34	6.59	8.34478	6.54
8.37	6.73	8.36977	7.82
8.39	6.84	8.39475	8.89
8.42	7.98	8.41974	10.08
8.44	8.24	8.44472	11.2
8.47	8.39	8.46971	12.11
8.49	8.67	8.49469	13.11
8.52	9.4	8.51968	14.05
8.54	9.95	8.54466	15.34
8.57	10.62	8.56964	16.33
8.59	11.24	8.59463	17.6
8.62	11.89	8.61961	18.53
8.64	12.61	8.6446	19.81
8.67	13.25	8.66958	20.75
8.69	13.88	8.69457	22.04
8.72	14.51	8.71955	23.22
8.74	15.18	8.74453	24.17
8.77	15.68	8.76952	25.36
8.79	16.55	8.7945	26.73
8.82	16.97	8.81949	27.76
8.84	17.54	8.84447	28.96
8.87	18.07	8.86946	29.87
8.89	18.78	8.89444	30.89
8.92	19.12	8.91943	31.89
8.94	19.52	8.94441	32.65
8.97	20.07	8.96939	33.72
8.99	20.35	8.99438	34.33
9.02	20.9	9.01936	35.14
9.04	21.2	9.04435	35.92
9.07	21.34	9.06933	36.69
9.09	21.68	9.09432	37.1
9.12	21.89	9.1193	37.67
9.14	22.11	9.14428	38.16
9.17	22.52	9.16927	38.55
9.19	22.71	9.19425	38.92
9.22	22.72	9.21924	39.03
9.24	22.92	9.24422	39.65
9.27	22.87	9.26921	39.97
9.29	23.18	9.29419	40.26
9.32	23.28	9.31918	40.57
9.34	23.52	9.34416	41.05
9.37	23.56	9.36914	41.31
9.39	23.66	9.39413	41.41
9.42	23.92	9.41911	41.78
9.44	24.04	9.4441	42.07
9.47	24.22	9.46908	42.25
9.49	24.35	9.49407	42.3
9.52	24.36	9.51905	42.76
9.54	24.49	9.54403	42.82
9.57	24.62	9.56902	42.92
9.59	24.91	9.594	43.46
9.62	25.33	9.61899	43.64
9.64	25.47	9.64397	43.97
9.67	25.82	9.66896	44.26
9.69	26	9.69394	44.61
9.72	26.03	9.71893	44.92
9.74	26.42	9.74391	45.29
9.77	26.46	9.76889	45.69
9.79	27.16	9.79388	45.89
9.82	27.44	9.81886	46.33
9.84	27.66	9.84385	46.57
9.87	27.96	9.86883	46.89
9.89	28.32	9.89382	47.26
9.92	28.64	9.9188	47.51
9.94	29.04	9.94379	48.11
9.97	29.37	9.96877	48.39
9.99	29.9	9.99375	48.82
10.02	30.04	10.0187	49.22
10.04	30.71	10.0437	49.52
10.07	31.04	10.0687	50.01
10.09	31.38	10.0937	50.36
10.12	31.88	10.1187	50.94
10.14	32.59	10.1437	51.21
10.17	33.25	10.1686	51.83
10.19	33.6	10.1936	52.31
10.22	34.14	10.2186	52.61
10.24	34.77	10.2436	53.2
10.27	35.43	10.2686	53.48
10.29	36.11	10.2936	54.12
10.32	36.81	10.3186	54.58
10.34	37.43	10.3435	55.12
10.37	38.28	10.3685	55.68
10.39	39.08	10.3935	55.98
10.42	40.02	10.4185	56.57
10.44	40.57	10.4435	57.06
10.47	41.49	10.4685	57.47
10.49	42.7	10.4934	58.17
10.52	43.49	10.5184	58.65
10.54	44.67	10.5434	59.32
10.57	45.73	10.5684	59.99
10.59	47.22	10.5934	60.73
10.62	48.16	10.6184	61.25
10.64	49.62	10.6433	61.92
10.67	51.17	10.6683	62.54
10.69	52.48	10.6933	63.55
10.72	54	10.7183	64.37
10.74	56.04	10.7433	65.05
10.77	57.79	10.7683	66.02
10.79	59.91	10.7933	66.95
10.82	62.11	10.8182	68.1
10.84	64.05	10.8432	68.88
10.87	66.62	10.8682	70.26
10.89	69.13	10.8932	71.34
10.92	71.46	10.9182	72.44
10.94	74.2	10.9432	73.67
10.97	77.03	10.9681	75.07
10.99	79.93	10.9931	76.41
11.02	83.12	11.0181	77.61
11.04	86.16	11.0431	79.18
11.07	89.54	11.0681	80.59
11.09	92.68	11.0931	82
11.12	96.16	11.1181	83.55
11.14	99.45	11.143	84.89
11.17	102.68	11.168	86.32
11.19	106.17	11.193	87.96
11.22	109.49	11.218	89.36
11.24	112.75	11.243	90.7
11.27	115.53	11.268	92.01
11.29	118.99	11.2929	93.29
11.32	121.87	11.3179	94.64
11.34	124.58	11.3429	95.77
11.37	127.36	11.3679	96.92
11.39	130.07	11.3929	98.15
11.42	132.35	11.4179	99.09
11.44	134.27	11.4428	99.83
11.47	136.67	11.4678	100.83
11.49	138.51	11.4928	101.57
11.52	140.35	11.5178	102.05
11.54	141.84	11.5428	102.71
11.57	143.4	11.5678	103.14
11.59	144.35	11.5928	103.37
11.62	145.41	11.6177	103.88
11.64	146.44	11.6427	104.02
11.67	147.05	11.6677	104.29
11.69	147.9	11.6927	104.4
11.72	148.23	11.7177	104.24
11.74	148.34	11.7427	104.33
11.77	148.46	11.7676	104.15
11.79	148.8	11.7926	103.96
11.82	148.29	11.8176	103.68
11.84	147.98	11.8426	103.24
11.87	147.95	11.8676	102.78
11.89	147.24	11.8926	102.43
11.92	146.74	11.9176	101.97
11.94	145.88	11.9425	101.45
11.97	145.26	11.9675	100.8
11.99	144.39	11.9925	100.34
12.02	143.26	12.0175	99.66
12.04	142.25	12.0425	98.89
12.07	141.2	12.0675	98.1
12.09	139.72	12.0924	97.25
12.12	138.43	12.1174	96.23
12.14	137.43	12.1424	95.62
12.17	136.31	12.1674	94.84
12.19	134.79	12.1924	94.08
12.22	133.54	12.2174	93.08
12.24	132.07	12.2423	92.2
12.27	130.6	12.2673	91.41
12.29	128.97	12.2923	90.43
12.32	127.38	12.3173	89.45
12.34	125.94	12.3423	88.36
12.37	124.35	12.3673	87.41
12.39	122.66	12.3923	86.46
12.42	121.18	12.4172	85.55
12.44	119.52	12.4422	84.41
12.47	118.03	12.4672	83.37
12.49	116.17	12.4922	82.4
12.52	114.77	12.5172	81.53
12.54	113.04	12.5422	80.56
12.57	111.35	12.5671	79.59
12.59	109.72	12.5921	78.75
12.62	108.41	12.6171	77.68
12.64	106.86	12.6421	76.53
12.67	105.31	12.6671	75.69
12.69	103.55	12.6921	74.79
12.72	102.18	12.7171	73.69
12.74	100.46	12.742	72.82
12.77	98.99	12.767	71.83
12.79	97.52	12.792	70.86
12.82	96.18	12.817	70.23
12.84	94.63	12.842	69.18
12.87	93.22	12.867	68.26
12.89	91.72	12.8919	67.27
12.92	90.54	12.9169	66.63
12.94	89.2	12.9419	65.61
12.97	87.87	12.9669	64.96
12.99	86.51	12.9919	64.21
13.02	85.28	13.0169	63.39
13.04	84	13.0418	62.55
13.07	82.9	13.0668	62.13
13.09	81.63	13.0918	60.94
13.12	80.32	13.1168	60.17
13.14	79.32	13.1418	59.23
13.17	78.2	13.1668	58.66
13.19	77.1	13.1918	57.76
13.22	76.34	13.2167	57.3
13.24	75.2	13.2417	56.58
13.27	74.31	13.2667	56
13.29	73.46	13.2917	55.42
13.32	72.49	13.3167	54.69
13.34	71.42	13.3417	54.13
13.37	70.59	13.3666	53.52
13.39	69.94	13.3916	52.81
13.42	69.21	13.4166	52.35
13.44	68.33	13.4416	51.9
13.47	67.71	13.4666	51.39
13.49	66.86	13.4916	51
13.52	66.53	13.5166	50.51
13.54	65.45	13.5415	49.79
13.57	64.88	13.5665	49.33
13.59	64.12	13.5915	48.7
13.62	63.36	13.6165	48.4
13.64	62.78	13.6415	47.76
13.67	62.21	13.6665	47.59
13.69	61.48	13.6914	46.94
13.72	60.66	13.7164	46.4
13.74	60.1	13.7414	46.02
13.77	59.45	13.7664	45.54
13.79	58.89	13.7914	45.12
13.82	58.37	13.8164	44.7
13.84	57.6	13.8413	44.36
13.87	57.15	13.8663	43.95
13.89	56.29	13.8913	43.7
13.92	55.68	13.9163	43.37
13.94	55.13	13.9413	42.7
13.97	54.52	13.9663	42.46
13.99	53.96	13.9913	42.05
14.02	53.47	14.0162	41.73
14.04	52.78	14.0412	41.07
14.07	52.05	14.0662	41.03
14.09	51.54	14.0912	40.6
14.12	51.03	14.1162	40.45
14.14	50.51	14.1412	39.96
14.17	49.75	14.1661	39.5
14.19	49.4	14.1911	39.33
14.22	48.55	14.2161	38.97
14.24	48.22	14.2411	38.61
14.27	47.53	14.2661	38.47
14.29	47.15	14.2911	38.15
14.32	46.61	14.3161	37.88
14.34	45.83	14.341	37.52
14.37	45.51	14.366	37.32
14.39	45.08	14.391	37.11
14.42	44.45	14.416	36.61
14.44	43.57	14.441	36.52
14.47	43.27	14.466	36.21
14.49	43	14.4909	36.17
14.52	42.21	14.5159	35.69
14.54	42.09	14.5409	35.42
14.57	41.31	14.5659	35.12
14.59	41.11	14.5909	34.88
14.62	40.64	14.6159	34.62
14.64	40.08	14.6408	34.3
14.67	39.53	14.6658	34.06
14.69	39.23	14.6908	34
14.72	38.63	14.7158	33.56
14.74	38.28	14.7408	33.29
14.77	37.98	14.7658	33.15
14.79	37.15	14.7908	32.87
14.82	37.03	14.8157	32.66
14.84	36.67	14.8407	32.41
14.87	36.28	14.8657	32.18
14.89	36.03	14.8907	32
14.92	35.56	14.9157	31.75
14.94	35.09	14.9407	31.52
14.97	34.78	14.9656	31.38
14.99	34.34	14.9906	31.05
15.02	34.17	15.0156	30.79
15.04	33.76	15.0406	30.67
15.07	33.58	15.0656	30.53
15.09	33.19	15.0906	30.34
15.12	33.01	15.1156	30.12
15.14	32.4	15.1405	30.05
15.17	32.38	15.1655	29.73
15.19	32.06	15.1905	29.52
15.22	31.74	15.2155	29.48
15.24	31.44	15.2405	29.22
15.27	31.36	15.2655	29.12
15.29	30.94	15.2904	28.88
15.32	30.74	15.3154	28.69
15.34	30.83	15.3404	28.51
15.37	30.64	15.3654	28.34
15.39	30.34	15.3904	28.2
15.42	29.92	15.4154	28.12
15.44	29.8	15.4403	27.79
15.47	29.92	15.4653	27.8
15.49	29.67	15.4903	27.53
15.52	29.56	15.5153	27.41
15.54	29.38	15.5403	27.4
15.57	29.29	15.5653	27.15
15.59	28.89	15.5903	26.93
15.62	28.85	15.6152	26.86
15.64	28.88	15.6402	26.75
15.67	28.65	15.6652	26.65
15.69	28.53	15.6902	26.29
15.72	28.35	15.7152	26.23
15.74	28.23	15.7402	26.21
15.77	28.08	15.7651	25.98
15.79	27.97	15.7901	25.85
15.82	27.83	15.8151	25.75
15.84	27.63	15.8401	25.59
15.87	27.56	15.8651	25.42
15.89	27.58	15.8901	25.32
15.92	27.36	15.9151	25.22
15.94	27.29	15.94	25.03
15.97	27.21	15.965	25
15.99	27.2	15.99	24.82
16.01	27.1	16.015	24.68
16.04	27.16	16.04	24.63
16.06	27.13	16.065	24.67
16.09	27.01	16.0899	24.41
16.11	27.07	16.1149	24.37
16.14	27.21	16.1399	24.27
16.16	27.35	16.1649	24.34
16.19	27.41	16.1899	24.31
16.21	27.57	16.2149	24.27
16.24	27.73	16.2399	24.07
16.26	27.84	16.2648	24.22
16.29	28.1	16.2898	24.35
16.31	28.29	16.3148	24.39
16.34	28.46	16.3398	24.29
16.36	28.7	16.3648	24.34
16.39	29.04	16.3898	24.42
16.41	29.36	16.4147	24.58
16.44	29.46	16.4397	24.66
16.46	29.67	16.4647	24.6
16.49	30.02	16.4897	24.57
16.51	30.1	16.5147	24.84
16.54	30.36	16.5397	24.73
16.56	30.64	16.5646	24.83
16.59	30.69	16.5896	24.95
16.61	30.96	16.6146	25.04
16.64	31.2	16.6396	25.04
16.66	31.28	16.6646	24.94
16.69	31.32	16.6896	24.94
16.71	31.41	16.7146	25.21
16.74	31.8	16.7395	25.09
16.76	31.65	16.7645	24.82
16.79	31.74	16.7895	24.93
16.81	31.61	16.8145	24.89
16.84	31.55	16.8395	24.64
16.86	31.34	16.8645	24.52
16.89	31.39	16.8894	24.7
16.91	31.42	16.9144	24.62
16.94	31.26	16.9394	24.62
16.96	31.08	16.9644	24.52
16.99	30.75	16.9894	24.29
17.01	30.68	17.0144	24.27
17.04	30.5	17.0394	24.18
17.06	30.25	17.0643	24.08
17.09	29.93	17.0893	24.08
17.11	29.63	17.1143	23.87
17.14	29.15	17.1393	23.61
17.16	28.96	17.1643	23.7
17.19	28.52	17.1893	23.45
17.21	28.26	17.2142	23.5
17.24	28.05	17.2392	23.2
17.26	27.55	17.2642	23.02
17.29	27.41	17.2892	23.07
17.31	27.06	17.3142	23.1
17.34	26.77	17.3392	22.88
17.36	26.26	17.3641	22.67
17.39	25.92	17.3891	22.64
17.41	25.79	17.4141	22.45
17.44	25.4	17.4391	22.33
17.46	25	17.4641	22.27
17.49	24.81	17.4891	22.37
17.51	24.64	17.5141	22.14
17.54	24.16	17.539	22.28
17.56	23.99	17.564	22.11
17.59	23.43	17.589	21.91
17.61	23.06	17.614	21.89
17.64	22.8	17.639	21.74
17.66	22.58	17.664	21.67
17.69	22.72	17.6889	21.53
17.71	22.04	17.7139	21.42
17.74	21.98	17.7389	21.41
17.76	21.73	17.7639	21.25
17.79	21.56	17.7889	21.29
17.81	21.34	17.8139	21.33
17.84	20.89	17.8389	21.17
17.86	20.87	17.8638	21.16
17.89	20.66	17.8888	20.98
17.91	20.76	17.9138	21.08
17.94	20.25	17.9388	21.09
17.96	20.08	17.9638	20.84
17.99	20.08	17.9888	20.9
18.01	19.85	18.0137	20.76
18.04	19.72	18.0387	20.71
18.06	19.52	18.0637	20.58
18.09	19.36	18.0887	20.64
18.11	19.16	18.1137	20.42
18.14	19.25	18.1387	20.42
18.16	19.06	18.1636	20.17
18.19	18.95	18.1886	20.05
18.21	18.7	18.2136	19.95
18.24	18.66	18.2386	19.97
18.26	18.39	18.2636	19.8
18.29	18.52	18.2886	19.68
18.31	18.22	18.3136	19.49
18.34	18.08	18.3385	19.18
18.36	17.99	18.3635	19.31
18.39	17.84	18.3885	19.07
18.41	17.71	18.4135	18.94
18.44	17.58	18.4385	18.67
18.46	17.25	18.4635	18.23
18.49	17.29	18.4884	18.01
18.51	16.95	18.5134	17.87
18.54	16.84	18.5384	17.71
18.56	16.63	18.5634	17.47
18.59	16.33	18.5884	17.25
18.61	16.12	18.6134	16.7
18.64	16.12	18.6384	16.5
18.66	15.75	18.6633	16.31
18.69	15.43	18.6883	16.24
18.71	15.3	18.7133	15.82
18.74	15.11	18.7383	15.53
18.76	15.23	18.7633	15.34
18.79	14.74	18.7883	15.25
18.81	14.45	18.8132	14.87
18.84	14.13	18.8382	14.35
18.86	14.03	18.8632	14.48
18.89	13.95	18.8882	14.19
18.91	13.57	18.9132	13.99
18.94	13.45	18.9382	13.57
18.96	13.39	18.9631	13.43
18.99	13.11	18.9881	13.29
19.01	13	19.0131	12.97
19.04	12.7	19.0381	13.07
19.06	12.58	19.0631	12.9
19.09	12.37	19.0881	12.81
19.11	12.19	19.1131	12.54
19.14	12.18	19.138	12.3
19.16	12.06	19.163	12.19
19.19	11.97	19.188	12.25
19.21	11.68	19.213	12.16
19.24	11.55	19.238	12.03
19.26	11.4	19.263	11.86
19.29	11.59	19.2879	11.88
19.31	11.19	19.3129	11.86
19.34	11.38	19.3379	11.77
19.36	11	19.3629	11.64
19.39	11.18	19.3879	11.73
19.41	11.05	19.4129	11.66
19.44	11.13	19.4379	11.77
19.46	11.22	19.4628	11.81
19.49	11.18	19.4878	11.85
19.51	11.29	19.5128	12.14
19.54	11.27	19.5378	12.71
19.56	11.69	19.5628	13.23
19.59	11.9	19.5878	14.29
19.61	11.99	19.6127	15.22
19.64	12.26	19.6377	16.63
19.66	12.73	19.6627	17.91
19.69	12.95	19.6877	19.31
19.71	13.2	19.7127	20.78
19.74	13.35	19.7377	22.19
19.76	13.56	19.7626	23.64
19.79	13.8	19.7876	25.38
19.81	14.27	19.8126	26.6
19.84	14.39	19.8376	27.9
19.86	14.65	19.8626	29.36
19.89	14.83	19.8876	30.71
19.91	14.97	19.9126	32.12
19.94	15.27	19.9375	33.39
19.96	15.51	19.9625	34.64
19.99	15.64	19.9875	36.13
20.01	16.07	20.0125	37.38
20.04	16.14	20.0375	38.71
20.06	16.36	20.0625	39.98
20.09	16.54	20.0874	41.27
20.11	16.67	20.1124	42.34
20.14	17.07	20.1374	43.63
20.16	17.23	20.1624	44.84
20.19	17.32	20.1874	45.78
20.21	17.5	20.2124	47.12
20.24	17.8	20.2374	48.44
20.26	17.84	20.2623	49.74
20.29	17.13	20.2873	50.55
20.31	17.16	20.3123	51.9
20.34	16.78	20.3373	53.1
20.36	16.5	20.3623	54.73
20.39	15.94	20.3873	56.26
20.41	15.24	20.4122	57.92
20.44	14.29	20.4372	59.51
20.46	13.11	20.4622	61.21
20.49	11.81	20.4872	62.89
20.51	9.98	20.5122	64.83
20.54	8.05	20.5372	66.74
20.56	6.38	20.5621	69.91
20.59	5.64	20.5871	75.45
20.61	2.2	20.6121	77.76
20.64	-1.6	20.6371	80.8
20.66	-5.22	20.6621	84.73
20.69	-7.9	20.6871	89.33
20.71	-9.58	20.7121	94.91
20.74	-9.85	20.737	101.22
20.76	-8.15	20.762	107.64
20.79	-4.81	20.787	114.13
20.81	0.08	20.812	121.07
20.84	5.24	20.837	127.77
20.86	10.96	20.862	133.83
20.89	14.85	20.8869	138.44
20.91	17.86	20.9119	141.34
20.94	20.03	20.9369	143.24
20.96	20.84	20.9619	144.09
20.99	21.99	20.9869	146.17
21.01	23.43	21.0119	148.43
21.04	24.47	21.0369	151.29
21.06	25.65	21.0618	154.24
21.09	25.64	21.0868	155.98
21.11	26.41	21.1118	159.25
21.14	27.55	21.1368	162.76
21.16	28.49	21.1618	166.48
21.19	29.85	21.1868	170.52
21.21	30.13	21.2117	173.16
21.24	28.89	21.2367	173.78
21.26	28.8	21.2617	176.41
21.29	28.41	21.2867	178.25
21.31	27.59	21.3117	179.73
21.34	27.47	21.3367	182.04
21.36	27.25	21.3616	184.44
21.39	27.06	21.3866	186.45
21.41	26.2	21.4116	187.94
21.44	24.32	21.4366	187.69
21.46	23.61	21.4616	188.73
21.49	22.48	21.4866	189.6
21.51	18.94	21.5116	187.57
21.54	18.28	21.5365	189.28
21.56	17.89	21.5615	190.51
21.59	15.58	21.5865	190.3
21.61	15.21	21.6115	191.32
21.64	14.34	21.6365	192.18
21.66	12.63	21.6615	191.28
21.69	10.45	21.6864	190.61
21.71	10.12	21.7114	191.66
21.74	11.95	21.7364	195.74
21.76	11.05	21.7614	195.64
21.79	9.68	21.7864	195.09
21.81	9.18	21.8114	196.08
21.84	8.01	21.8364	196
21.86	5.82	21.8613	194.86
21.89	5.97	21.8863	195.68
21.91	6.17	21.9113	197.1
21.94	6.06	21.9363	197.33
21.96	7.32	21.9613	199.86
21.99	7.35	21.9863	200.31
22.01	3.76	22.0112	197.72
22.04	2.09	22.0362	196.58
22.06	2.05	22.0612	196.96
22.09	0.19	22.0862	195.03
22.11	-0.76	22.1112	194.04
22.14	-1.76	22.1362	193.54
22.16	-1.42	22.1611	193.76
22.19	-1.59	22.1861	194.13
22.21	-3.87	22.2111	190.84
22.24	-6.1	22.2361	187.98
22.26	-7.96	22.2611	185.1
22.29	-11.27	22.2861	180.16
22.31	-14.63	22.3111	175.42
22.34	-17.07	22.336	171.39
22.36	-19.32	22.361	166.45
22.39	-20.73	22.386	163.06
22.41	-21.92	22.411	160.01
22.44	-22.54	22.436	156.73
22.46	-19.75	22.461	156.61
22.49	-13.96	22.4859	158.95
22.51	-6.92	22.5109	162.78
22.54	-0.08	22.5359	166.94
22.56	5.84	22.5609	170.93
22.59	10.63	22.5859	174.39
22.61	14.3	22.6109	176.33
22.64	17.79	22.6359	179.02
22.66	20.82	22.6608	180.97
22.69	24.6	22.6858	183.46
22.71	26.74	22.7108	184.75
22.74	28.42	22.7358	185.03
22.76	29.95	22.7608	185.63
22.79	31.54	22.7858	185.79
22.81	33.08	22.8107	186.13
22.84	34.51	22.8357	186.59
22.86	35.47	22.8607	185.82
22.89	36.12	22.8857	184.62
22.91	37.04	22.9107	183.28
22.94	37.39	22.9357	180.72
22.96	38.11	22.9606	177.7
22.99	40.05	22.9856	174.39
23.01	40.49	23.0106	170.05
23.04	41.75	23.0356	165.28
23.06	42.04	23.0606	159.88
23.09	41.52	23.0856	154.31
23.11	41.93	23.1106	150.84
23.14	42.1	23.1355	147.94
23.16	42.53	23.1605	146.21
23.19	43.66	23.1855	145.89
23.21	43.85	23.2105	145.02
23.24	44.58	23.2355	145.43
23.26	46.03	23.2605	146.38
23.29	45.49	23.2854	145.48
23.31	44.19	23.3104	144.06
23.34	43.22	23.3354	141.97
23.36	40.91	23.3604	139.3
23.39	39.06	23.3854	136.48
23.41	36.89	23.4104	132.43
23.44	32.86	23.4354	126.49
23.46	28.56	23.4603	119.81
23.49	25.22	23.4853	113.47
23.51	22.94	23.5103	108
23.54	22.41	23.5353	104.84
23.56	22.07	23.5603	101.54
23.59	22.35	23.5853	99.83
23.61	24.04	23.6102	99.84
23.64	24.95	23.6352	99.6
23.66	25.88	23.6602	99.21
23.69	26.77	23.6852	99.46
23.71	26.89	23.7102	99.15
23.74	27.23	23.7352	98.94
23.76	27.66	23.7601	99.02
23.79	27.51	23.7851	98.36
23.81	28.29	23.8101	98.7
23.84	28.13	23.8351	98.08
23.86	27.93	23.8601	97.27
23.89	28.09	23.8851	97.25
23.91	27.47	23.9101	95.88
23.94	27.41	23.935	95.12
23.96	27.98	23.96	95.19
23.99	27.22	23.985	93.84
